# Supplementary material for: Dissection of a novel major stable QTL on chromosome 7D for grain hardness and its breeding value estimation in bread wheat
Source: Front Plant Sci. 2024 Feb 1;15:1356687. doi: 10.3389/fpls.2024.1356687 (PMC10867189; doi:10.3389/fpls.2024.1356687)
Supplement: Supplementary file 1 [file Table_1.xlsx]

## Sheet: Table S1
Table S1 Phenotypic variation and heritability (H2) of grain quality-related traits for the parents and the BC-RIL lines in different environments.
Traits	En.	Parents		BC-RILs							H2
		ZKM138	CM44	Min	Max	Mean	SD	CV	Sk.	Ku.
Gh	1E	71.77***	61.715	44.3975	82.0425	62.8229	7.5144	0.119612	-0.4243	-0.4243	0.83
	2E	71.23***	59.89	49.265	75.366	64.532	4.983	0.0772175	-0.2559	-0.2559
	3E	71.51***	56.6767	37.27	73.67	58.502	7.5791	0.129553	-0.2524	-0.2524
	4E	74.77***	63.3886	54.563	79.52	71.1143	5.3418	0.0751157	0.3065	0.3065
	5E	72.66***	64.2625	40.479	79.143	65.9375	7.8141	0.118508	0.4841	0.4841
	6E	68.47***	59.12	48.072	80.066	65.0456	7.0366	0.108179	-0.5385	-0.5385
	7E	61.86***	53.716	41.359	74.454	54.6366	6.9728	0.127621	-0.4044	-0.4044
	BLUE	71.61	60.37	51.2366	76.5896	64.1129	5.31235	0.0828592	0.093	0.578
Abs	1E	65.96***	58.8225	50.4313	69.1675	59.534	4.1017	0.0688968	0.0116	-0.6752	0.83
	2E	68.24**	65.2	51.2333	67.9583	61.021	3.4962	0.057295	-0.164	-0.7098
	3E	63.59***	55.5567	45.6129	72.7233	57.2073	4.4174	0.0772174	0.1912	0.3038
	4E	67.51***	61.0043	56.092	71.878	65.1549	3.0949	0.0475006	-0.5858	0.1081
	5E	66.98***	62.3025	54.614	73.045	64.2177	3.7839	0.058923	-0.3125	-0.0497
	6E	62.6**	59.999	53.68	73.2247	62.3089	3.4775	0.0558106	0.1053	0.019
	7E	61.03***	54.498	52.414	67.949	59.5643	3.0161	0.050636	0.4255	-0.1394
	BLUE	65.87	59.75	56.22	68.85	62.4	2.62	0.0419872	-0.11	-0.56
Mc	1E	12.3033	12.72	11.86	13.1675	12.483	0.247258	0.0198075	0.035	-0.108	0.62
	2E	13.0833	14.91	12.3633	15.04	13.2657	0.378483	0.0285309	0.395	2.069
	3E	12.7683	12.8667	11.9717	14.34	13.0191	0.375637	0.0288527	-0.083	0.617
	4E	10.9238	11.4457	10.337	12.0222	11.2478	0.329331	0.0292796	-0.293	-0.134
	5E	10.905	11.3375	10.662	12.6133	11.4914	0.327036	0.0284593	0.449	0.843
	6E	10.818	11.26	10.582	12.3808	11.3287	0.343511	0.0303221	0.168	-0.34
	7E	11.021	11.674	10.462	12.392	11.5676	0.340763	0.0294585	-0.508	0.592
	BLUE	11.45	12.57	11.5072	12.5586	12.0584	0.218328	0.0181059	-0.219	-0.317
Gpc	1E	14.0511	15.036	11.6212	18.5567	13.4326	1.05885	0.078827	1.263	3.902	0.58
	2E	14.935	16.59	11.9925	18.5867	15.0231	1.06827	0.0711085	0.545	0.751
	3E	13.8867	15.2767	10.696	17.115	12.9942	1.0524	0.0809901	0.854	1.707
	4E	15.285	16.5229	11.198	17.224	13.9475	1.18746	0.0851376	0.254	-0.215
	5E	13.7188	14.5762	10.369	16.2653	12.8027	1.22225	0.095468	0.385	-0.38
	6E	11.256	12.065	9.949	14.73	11.8439	0.86943	0.0734074	0.351	0.108
	7E	10.023	11.367	8.684	13.154	10.4533	0.759508	0.072657	0.887	1.382
	BLUE	13.53	14.64	11.4361	15.6197	12.9321	0.649077	0.0501911	0.764	1.351
Gsc	1E	72.7689	71.402	66.9367	76.29	73.2606	1.34563	0.0183678	-0.963	3.544	0.53
	2E	71.0167	64.14	63.49	74.305	70.5159	1.94503	0.0275828	-0.923	1.214
	3E	73.6517	71.1867	63.96	76.4417	72.1354	1.75567	0.0243385	-1.355	4.204
	4E	68.9562	66.71	66.56	74.864	70.878	1.75654	0.0247825	-0.129	-0.244
	5E	71.775	70.7687	66.5195	75.696	72.0227	1.7728	0.0246144	-0.618	0.278
	6E	73.424	71.988	64.1017	76.213	72.4869	1.9472	0.0268628	-1.069	2.439
	7E	75.201	73.016	71.451	76.958	74.373	1.16759	0.015699	-0.562	-0.149
	BLUE	72.53	69.56	68.9824	74.6511	72.2369	0.991378	0.013724	-0.69	0.597
Wgc	1E	30.6778	30.842	22.6262	39.4767	27.953	2.75517	0.0985643	0.767	2.022	0.62
	2E	32.6683	33.55	23.955	39.8767	32.0025	2.50443	0.0782572	0.293	0.482
	3E	30.37	31.8067	20.066	35.735	26.9209	2.80123	0.104054	0.355	0.628
	4E	32.845	34.1643	21.75	37.266	29.6023	2.88772	0.0975508	-0.005	-0.093
	5E	29.0725	30.025	19.464	35.328	26.4728	3.28298	0.124013	0.14	-0.483
	6E	23.059	24.221	19.095	29.097	24.1101	2.19528	0.0910523	0.037	-0.537
	7E	19.8	21.045	15.031	28.092	20.0619	2.18716	0.109021	1.002	1.348
	BLUE	28.43	29.67	22.0912	32.8341	26.744	1.7499	0.0654313	0.515	0.75
Sv	1E	42.0244	46.15	22.4625	57.1933	36.0941	5.77748	0.160067	0.209	0.472	0.66
	2E	45.5083	56.55	24.88	57.88	42.476	5.53479	0.130304	0.132	0.491
	3E	36.7583	42.54	16.1	54.205	31.4927	7.1344	0.226541	0.208	-0.025
	4E	49.6712	54.1714	21.329	53.848	41.5773	6.09611	0.146621	-0.625	0.473
	5E	43.8762	44.8338	15.434	54.6987	36.3466	8.00343	0.220197	-0.108	-0.527
	6E	30.386	31.427	18.4815	45.7782	31.7658	6.00657	0.189089	-0.111	-0.565
	7E	22.275	22.808	7.656	38.102	21.6179	6.37125	0.294721	0.509	-0.199
	BLUE	38.85	42.34	23.5809	47.6609	34.5017	4.24239	0.122962	0.03	0.127
	BLUE			51.2366	76.5896	64.1129	5.31235	0.093	0.578	0.0828592
Tw	1E	758.573	774.98	739.496	801.314	770.897	10.2628	0.0133128	-0.1	0.307	0.66
	2E	763.245	802.1	718.867	789.352	756.402	11.8534	0.0156707	0.002	0.519
	3E	761.393	764.923	737.96	795.187	764.774	11.0791	0.0144868	0.06	-0.159
	4E	791.454	783.587	763.092	812.197	783.932	7.72289	0.00985148	0.441	0.769
	5E	796.455	785.05	769.452	806.846	784.377	7.07364	0.00901817	0.25	0.078
	6E	791.548	787.263	757.233	804.694	778.896	7.85691	0.0100872	0.209	0.942
	7E	792.649	790.995	757.365	805.361	784.038	8.0333	0.0102461	-0.113	0.33
	BLUE	779.331	784.128	757.158	798.606	774.712	6.69364	0.00864017	0.312	1.524
	BLUE	64.8163	59.6064	54.0999	69.1185	61.2529	2.93068	0.0478455	0.029	-0.337
Ddt	1E	3.26556	3.742	0.5325	4.64143	2.83606	0.765426	0.26989	-0.451	-0.074	0.73
	2E	3.73667	3.26	0.475	4.54833	2.99621	0.6539	0.218242	-0.541	0.947
	3E	2.94	3.01333	0	3.81667	1.91594	0.821495	0.428768	-0.255	-0.325
	4E	4.7725	4.56	1.07	5.057	3.68548	0.701827	0.19043	-0.704	0.845
	5E	4.21	3.8325	0.1675	4.896	2.76482	1.07216	0.387785	-0.297	-0.622
	6E	2.258	1.879	0.279	3.694	1.82544	0.724147	0.396697	-0.074	-0.552
	7E	1.369	0.73	0	2.693	0.692647	0.707585	1.02157	1.138	0.315
	BLUE	3.22167	2.92955	0.731607	3.68668	2.39064	0.548685	0.229514	-0.179	0.301
Dst	1E	13.6422	18.896	3.06875	23.3317	11.2622	3.37652	0.299811	0.256	0.465	0.67
	2E	15.8867	26.19	3.7225	24.41	14.031	3.8376	0.273509	0.111	0.063
	3E	11.36	14.98	0	22.94	7.94807	4.29477	0.540353	0.475	0.171
	4E	20.1137	24.09	5.13075	25.072	14.8262	3.64147	0.245611	-0.207	0.043
	5E	17.6662	18.6887	1.019	22.575	12.3349	4.69423	0.380564	0.096	-0.576
	6E	9.03	10.15	1.269	16.1608	8.4631	3.40423	0.402244	0.045	-0.697
	7E	9.57	6.96	0	13.024	3.99891	2.99838	0.749798	0.925	0.431
	BLUE	12.7594	16.7834	4.53455	18.6512	10.4156	2.46955	0.2371	0.169	0.193
Te	1E	211.084	200.06	142.662	243.112	185.082	17.4465	0.0942639	0.467	0.656	0.75
	2E	210.225	195.12	143.595	235.003	193.685	15.7804	0.0814746	-0.012	0.394
	3E	203.597	196.227	113.64	215.3	165.795	17.0201	0.102657	-0.038	0.436
	4E	193.814	188.413	143.152	205.896	171.071	12.6919	0.0741905	0.086	-0.18
	5E	177.131	182.401	128.104	205.159	165.049	15.0183	0.090993	0.166	-0.46
	6E	146.995	152.754	117.514	175.047	143.156	9.53671	0.0666176	0.089	0.524
	7E	141.113	146.726	112.651	166.824	136.285	9.30099	0.0682466	0.631	1.025
	BLUE	183.423	180.243	133.899	194.415	165.794	10.3145	0.0622127	0.061	0.824
Ta	1E	151.451	258.234	106.52	264.554	158.221	26.4836	0.167383	0.43	0.752	0.65
	2E	146.878	335.14	31.48	256.26	129.802	41.4669	0.319462	0.363	0.368
	3E	121.8	167.357	26.41	182.316	96.0575	30.3789	0.316257	0.41	0.372
	4E	154.335	191.811	52.146	195.236	130.837	28.2215	0.2157	0.041	-0.135
	5E	162.125	203.614	71.782	275.196	143.697	35.3326	0.245883	0.675	1.117
	6E	126.29	142.548	54.512	248.558	107.267	32.205	0.300233	1.019	1.517
	7E	118.194	144.985	42.763	199.937	107.503	25.5045	0.237243	0.324	0.654
	BLUE	136.371	206.241	75.6933	203.675	124.78	20.9762	0.168105	0.411	0.476
Mtr	1E	793.451	1417.15	713.324	1627.98	993.603	123.007	0.123799	0.931	3.637	0.65
	2E	957.047	2551.99	525.213	1774.47	973.261	204.98	0.210612	0.845	1.541
	3E	752.64	1080.14	398.557	1794.29	845.78	169.295	0.200164	1.218	5.362
	4E	1009.39	1294.4	556.787	1347.65	909.639	121.17	0.133207	0.052	0.625
	5E	901.11	1145.02	536.972	1465.43	929.194	164.491	0.177025	0.414	0.725
	6E	908.315	967.322	592.193	1694.79	885.063	177.12	0.200121	1.234	2.354
	7E	819.918	982.981	459.033	1191.75	747.864	137.439	0.183775	0.639	0.584
	BLUE	863.096	1348.43	668.319	1302.66	897.861	94.822	0.105609	0.98	2.661
Note. BLUE, best linear unbiased estimation; SD, standard deviation; CV, coefficient of variation; SK., skewness; Ku., kurtosis; H2, broad-sense heritability. ** and *** represent significance at P < 0.01 and P < 0.001.

## Sheet: Table S2
Table S2 Summary of QTLs detected in the BC-RIL population.
Traits	QTL	Env.	Interval	Flanking Marker	LOD		PVE(%)		Add
					Range	Mean	Range	Mean	Range	Mean
Gh	QGh.cib-1B.1	3E	27.5-28.5	AX-94800485-AX-94861978	9.4639	9.4639	8.7684	8.7684	3.3269	3.3269
	QGh.cib-1B.2	3E/BLUE	30.5-33.5	AX-89457882-AX-109942451	16.9/6.6	11.75	17.65/9.6	13.62	-4.69/-1.68	-3.19
	QGh.cib-1B.3	BLUE	43.5-45.5	AX-111647403-AX-179560988	2.7796	2.7796	4.3664	4.3664	1.148	1.148
	QGh.cib-1D	3E/5E/6E/BLUE	35.5-49.5	AX-109366725-AX-108996813	4.14/2.62/3.5/5.89	4.04	4.01/5.47/6.69/8.64	6.2	2.23/1.78/1.93/1.6	1.89
	QGh.cib-2A.1	5E	5.5-12.5	AX-94650880-AX-110917900	3.3311	3.3311	6.718	6.718	1.9738	1.9738
	QGh.cib-2A.2	7E	87.5-91.5	AX-112286232-AX-109879502	5.367	5.367	11.1175	11.1175	3.2146	3.2146
	QGh.cib-2D	1E	0-2.5	AX-109998366-AX-110594083	4.2344	4.2344	6.2139	6.2139	-1.915	-1.915
	QGh.cib-3B	2E	97.5-99.5	AX-112289934-AX-109345401	3.87	3.87	6.5977	6.5977	-1.1996	-1.1996
	QGh.cib-4A	1E	53.5-54.5	AX-111692316-AX-89408533	4.095	4.095	8.2294	8.2294	2.1886	2.1886
	QGh.cib-4D.1	2E	21.5-23.5	AX-109840748-AX-110457701	3.2519	3.2519	5.4132	5.4132	1.0749	1.0749
	QGh.cib-4D.2	1E	38.5-41	AX-111873319-AX-109208291	2.5763	2.5763	3.9299	3.9299	1.5194	1.5194
	QGh.cib-5D.1	1E/2E/3E/ 4E/6E/BLUE	0-16.5	AX-111292546-AX-89700472	7.36/13.32/5.01 /4.93/3.86/7.05	6.92	11.55/25.14/5.08/ 11.5/8.32/11.75	12.22	2.59/2.31/2.56/ 1.86/2.17/1.88	2.23
	QGh.cib-5D.2	2E	19.5-25.5	AX-109562679-AX-108930462	3.9778	3.9778	7.442	7.442	1.2662	1.2662
	QGh.cib-6B	7E	28.5-34.5	AX-95661623-AX-94505646	2.9773	2.9773	5.382	5.382	2.1985	2.1985
	QGh.cib-6D2	5E	9.5-10	AX-111508060-AX-109081359	3.752	3.752	8.1947	8.1947	2.2601	2.2601
	QGh.cib-7B	5E/BLUE	26.5-37.5	AX-108990569-AX-110938160	5.14/2.6	3.87	10.55/3.51	7.03	-2.47/-1.02	-1.74
	QGh.cib-7D	1E/2E/3E/4E/5E /6E/7E/BLUE	65.5-75.5	AX-110826147-AX-108939858	8.68/5.24/4.91/4.78/ 5.37/6.38/11.06/10.66	7.13	15.43/10.02/4.58/12.51/ 11.64/14.7/22.61/18.46	13.74	3.09/1.48/2.47/1.98/ 2.71/2.88/4.5/2.38	2.69
Abs	QAbs.cib-1D	5E	61.5-68.5	AX-109983565-AX-111558345	2.628	2.628	4.9675	4.9675	0.8573	0.8573
	QAbs.cib-2A.1	5E	6.5-11.5	AX-94650880-AX-110917900	3.483	3.483	6.1763	6.1763	0.957	0.957
	QAbs.cib-2A.2	6E/7E	87.5-91.5	AX-112286232-AX-109879502	3.32/4.78	4.05	7.2/10.22	8.71	0.9/1.32	1.11
	QAbs.cib-2D	1E/BLUE	0-2.5	AX-109998366-AX-110594083	5.73/3	4.36	9.91/4.75	7.33	-1.28/-0.65	-0.96
	QAbs.cib-5B	3E	28.5-33.5	AX-111053956-AX-108884605	2.5642	2.5642	5.5636	5.5636	-1.0088	-1.0088
	QAbs.cib-5D	1E/2E/3E/4E /5E/6E/BLUE	0-8.5	AX-111292546-AX-111464164	7.08/19.19/6.78/6.92 /2.74/6.93/12.64	8.9	12.22/35.83/16.83/ 16.31/5.13/16.2/24.87	18.2	1.41/2.29/1.74/1.31 /0.88/1.33/1.48	1.49
	QAbs.cib-6B	7E	27.5-34.5	AX-95661623-AX-94505646	2.572	2.572	4.5939	4.5939	0.8684	0.8684
	QAbs.cib-6D2	5E	9.5-10	AX-111508060-AX-109081359	6.5367	6.5367	12.7065	12.7065	1.4233	1.4233
	QAbs.cib-7B	5E	22.5-26.5	AX-89418651-AX-94493518	4.6143	4.6143	8.6006	8.6006	-1.1269	-1.1269
	QAbs.cib-7D	1E/2E/3E/4E/ 5E/6E/7E/BLUE	59.5-74.5	AX-110426671-AX-108939858	10.03/5.03/4.38/4.05 /4.75/4.1/10.49/8.75	6.45	19.49/8.24/10.16/9.86 /10.33/8.51/21.65/17.37	13.2	1.84/1.1/1.39/1.03/ 1.26/0.96/1.88/1.25	1.34
Mc	QMc.cib-1B	3E	84.5-87	AX-111642604-AX-110941669	2.85	2.8522	6.2774	6.2774	-0.0964	-0.0964
	QMc.cib-2A	4E/BLUE	57.5-60.5	AX-89729161-AX-109873869	4.4/2.98	3.69	6.03/3.35	4.69	0.09/0.04	0.07
	QMc.cib-2D.1	7E	46.5-51.5	AX-94860457-AX-110228868	4.38	4.3802	7.7653	7.7653	0.1083	0.1083
	QMc.cib-2D.2	4E/BLUE	100.5-110.5	AX-95085239-AX-109670830	5.89/6.5	6.19	8.83/7.96	8.4	-0.11/-0.07	-0.09
	QMc.cib-3B	3E/4E/BLUE	55.5-60.5	AX-86173783-AX-86163840	3.99/3.46/5.09	4.18	9.1/5.04/6.14	6.76	0.12/0.08/0.06	0.09
	QMc.cib-4A	1E/7E	77.5-82	AX-95182838-AX-94469815	3.04/3.18	3.11	8.92/7.29	8.11	-0.07/-0.11	-0.09
	QMc.cib-4D.1	1E	0-2.5	AX-89398511-AX-110977051	2.5499	2.5499	6.1402	6.1402	-0.0601	-0.0601
	QMc.cib-4D.2	BLUE	34.5-36.5	AX-89312540-AX-108766339	3.0252	3.0252	3.5457	3.5457	-0.0446	-0.0446
	QMc.cib-5D	1E/2E/3E/4E/ 5E/6E/7E/BLUE	0-18.5	AX-111292546-AX-109562679	2.74/4.93/2.64/10.96 /2.82/8.84/4.58/15.13	6.58	6.69/12.9/5.77/17.78/ 7.82/20.7/8.67/21.77	12.76	-0.06/-0.13/-0.09/-0.15/ -0.09/-0.16/-0.12/-0.11	-0.11
	QMc.cib-6B	5E	32.5-38.5	AX-94505646-AX-179559355	2.8288	2.8288	7.4573	7.4573	-0.0863	-0.0863
	QMc.cib-7A	BLUE	4.5-12.5	AX-111537329-AX-94761033	3.3734	3.3734	4.0367	4.0367	0.0482	0.0482
	QMc.cib-7D	4E/BLUE	68.5-75.5	AX-110826147-AX-108939858	4.36/3.94	4.15	6.98/5.24	6.11	-0.1/-0.06	-0.08
Gpc	QGpc.cib-1A	6E	11.5-14.5	AX-111015470-AX-111690299	3.3505	3.3505	8.6811	8.6811	0.2594	0.2594
	QGpc.cib-1B	2E	24.5-27.5	AX-94990715-AX-94800485	3.0867	3.0867	8.2787	8.2787	-0.3045	-0.3045
	QGpc.cib-2D	7E	78.5-85.5	AX-110411457-AX-108773700	2.5187	2.5187	6.5717	6.5717	-0.193	-0.193
	QGpc.cib-3A2	7E/BLUE	3.5-7.5	AX-110522310-AX-110594582	2.86/3.17	3.02	7.1/4.93	6.01	0.2/0.16	0.18
	QGpc.cib-4D	3E/4E/BLUE	0-2.5	AX-89398511-AX-110977051	2.76/4.68/4.36	3.93	6.14/11.78/7.23	8.38	0.29/0.43/0.19	0.3
	QGpc.cib-5B	BLUE	80.5-85.5	AX-95113198-AX-108766352	2.8516	2.8516	4.491	4.491	0.1478	0.1478
	QGpc.cib-5D	3E	25.5-34.5	AX-111006802-AX-111475465	3.3683	3.3683	7.3474	7.3474	-0.3099	-0.3099
	QGpc.cib-6D2	5E/BLUE	9.5-10	AX-111508060-AX-109081359	4.45/4.21	4.33	12.01/6.65	9.33	0.43/0.18	0.31
	QGpc.cib-7B	5E/BLUE	16.5-27.5	AX-109999680-AX-94493518	2.86/7.7	5.28	7.41/13.17	10.29	-0.33/-0.25	-0.29
Gsc	QGsc.cib-1A	1E	0-4.5	AX-112289915-AX-111015470	2.7886	2.7886	5.3931	5.3931	-0.3546	-0.3546
	QGsc.cib-2A	6E	0-4.5	AX-86180346-AX-95682187	3.2575	3.2575	8.0253	8.0253	0.5715	0.5715
	QGsc.cib-2D	1E	8.5-14.5	AX-111416794-AX-111214360	3.4687	3.4687	8.9741	8.9741	0.4514	0.4514
	QGsc.cib-3A2	7E/BLUE	4.5-8.5	AX-110522310-AX-110594582	2.93/3.11	3.02	7.72/6.64	7.18	-0.33/-0.27	-0.3
	QGsc.cib-4D	4E	0-5.5	AX-89398511-AX-110977051	2.5641	2.5641	6.6912	6.6912	-0.483	-0.483
	QGsc.cib-5B	6E	24.5-34.5	AX-111053956-AX-108884605	2.5267	2.5267	6.6048	6.6048	-0.5242	-0.5242
	QGsc.cib-5D	3E	23.5-29.5	AX-111006802-AX-111475465	3.5521	3.5521	9.5062	9.5062	0.5535	0.5535
	QGsc.cib-6B	BLUE	28.5-35.5	AX-94505646-AX-179559355	2.6979	2.6979	5.8951	5.8951	-0.2484	-0.2484
	QGsc.cib-7B	BLUE	8.5-18.5	AX-95172810-AX-109999680	3.0943	3.0943	7.7198	7.7198	0.2855	0.2855
Wgc	QWgc.cib-1A	6E	11.5-14.5	AX-111015470-AX-111690299	30.4763	30.4763	15.0408	15.0408	2.1405	2.1405
	QWgc.cib-1B.1	2E	24.5-27.5	AX-94990715-AX-94800485	2.895	2.895	7.7232	7.7232	-0.6645	-0.6645
	QWgc.cib-1B.2	BLUE	86.5-87	AX-94425292-AX-111611971	2.6702	2.6702	3.6959	3.6959	-0.3627	-0.3627
	QWgc.cib-1D	4E	64.5-72.5	AX-109983565-AX-111558345	2.9099	2.9099	6.9233	6.9233	0.7784	0.7784
	QWgc.cib-2A.1	5E	6.5-11.5	AX-94650880-AX-110917900	3.0992	3.0992	7.1739	7.1739	0.8491	0.8491
	QWgc.cib-2A.2	BLUE	93.5-95.5	AX-110061442-AX-111546320	3.2669	3.2669	6.4459	6.4459	0.4702	0.4702
	QWgc.cib-2B	7E	72.5-80.5	AX-110614356-AX-111175275	3.4027	3.4027	6.9358	6.9358	-0.5792	-0.5792
	QWgc.cib-2D	1E	0-2.5	AX-109998366-AX-110594083	3.264	3.264	8.4594	8.4594	-0.8075	-0.8075
	QWgc.cib-3A2.1	7E	2.5-7.5	AX-110078548-AX-110522310	3.8531	3.8531	8.0269	8.0269	0.6324	0.6324
	QWgc.cib-3A2.2	BLUE	14.5-17.5	AX-179558913-AX-109366295	3.3604	3.3604	4.6848	4.6848	0.4043	0.4043
	QWgc.cib-4D	4E/BLUE	0-6.5	AX-89398511-AX-110977051	3.45/4.05	3.75	8.66/5.99	7.32	0.87/0.46	0.67
	QWgc.cib-5A1	7E	17.5-24.5	AX-109411291-AX-94566370	3.8238	3.8238	7.7159	7.7159	0.6142	0.6142
	QWgc.cib-5D	2E	0-3.5	AX-111292546-AX-110635341	2.7716	2.7716	7.2909	7.2909	0.6522	0.6522
	QWgc.cib-6B	BLUE	29.5-35.5	AX-94505646-AX-179559355	3.162	3.162	4.4734	4.4734	0.3907	0.3907
	QWgc.cib-6D2	5E/BLUE	5.5-10	AX-109457259-AX-110377117	5.29/4.88	5.09	13.46/7.64	10.55	1.2/0.52	0.86
	QWgc.cib-7B	5E/6E/7E/BLUE	10.5-27.5	AX-95172810-AX-94493518	4.07/4.19/3.51/8.33	5.02	9.86/10.48/7.38/13.84	10.39	-0.99/-0.67/-0.6/-0.69	-0.74
	QWgc.cib-7D	6E	109.5-111.5	AX-111913853-AX-110464865	3.4971	3.4971	1.1617	1.1617	0.5963	0.5963
Sv	QSv.cib-1B	2E/BLUE	24.5-27.5	AX-94990715-AX-94800485	2.95-4.39	3.67	7.25/7.63	7.44	-1.41/-1.15	-1.28
	QSv.cib-1D.1	BLUE	42.5-48.5	AX-110517056-AX-108996813	3.2907	3.2907	5.8013	5.8013	1.0005	1.0005
	QSv.cib-1D.2	4E/5E	61.5-72.5	AX-109983565-AX-111558345	3/3.02	3.01	7.7/5.85	6.78	1.73/1.96	1.85
	QSv.cib-2A	5E	6.5-11.5	AX-94650880-AX-110917900	3.2466	3.2466	6.1644	6.1644	2.0182	2.0182
	QSv.cib-2D	1E	0-2.5	AX-109998366-AX-110594083	4.1523	4.1523	10.5873	10.5873	-1.9035	-1.9035
	QSv.cib-3A2	7E	2.5-7.5	AX-110078548-AX-110522310	3.3656	3.3656	8.3871	8.3871	1.8544	1.8544
	QSv.cib-4D	4E	0-2.5	AX-89398511-AX-110977051	3.4153	3.4153	8.5337	8.5337	1.8381	1.8381
	QSv.cib-5B	BLUE	104.5-113.5	AX-94449911-AX-110363170	3.1997	3.1997	6.0468	6.0468	1.0321	1.0321
	QSv.cib-5D	2E/BLUE	0-4.5	AX-111292546-AX-110635341	4.16/2.93	3.54	11.11/4.88	8	1.76/0.93	1.34
	QSv.cib-6D2	5E/BLUE	9.5-10	AX-111508060-AX-109081359	6.9/5.75	6.32	14.97/10.3	12.64	3.26/1.38	2.32
	QSv.cib-7B.1	5E	10.5-18.5	AX-95172810-AX-109999680	3.9301	3.9301	9.8067	9.8067	-2.544	-2.544
	QSv.cib-7B.2	BLUE	26.5-32.5	AX-108990569-AX-110938160	5.4898	5.4898	9.471	9.471	-1.2792	-1.2792
	QSv.cib-7D	7E	64.5-67.5	AX-110659621-AX-110826147	3.3755	3.3755	8.4842	8.4842	1.8376	1.8376
Tw	QTw.cib-1A	4E/5E	47.5-53.5	AX-109961413-AX-109314207	3.84/4.51	4.17	8.88/7.26	8.07	2.39/2.19	2.29
	QTw.cib-1B	7E	22.5-25.5	AX-95121543-AX-94823004	2.7157	2.7157	7.1693	7.1693	2.1182	2.1182
	QTw.cib-2A.1	5E	46.5-51.5	AX-110008181-AX-109844516	3.5605	3.5605	6.4125	6.4125	-2.0567	-2.0567
	QTw.cib-2A.2	7E	87.5-92.5	AX-112286232-AX-109879502	3.1438	3.1438	9.3299	9.3299	-2.4694	-2.4694
	QTw.cib-3B	5E/BLUE	99.5-103.5	AX-110123112-AX-109998884	5.94/4.39	5.17	9.81/10.05	9.93	2.59/2.11	2.35
	QTw.cib-4B	2E	28.5-31.5	AX-108881314-AX-95191849	3.4034	3.4034	8.4026	8.4026	-3.7405	-3.7405
	QTw.cib-5A1	3E/BLUE	66.5-70.5	AX-110418098-AX-111600246	2.71/3.38	3.05	5.07/7.68	6.38	2.72/1.81	2.26
	QTw.cib-5D.1	3E	5.5-10.5	AX-110412912-AX-111464164	4.2166	4.2166	8.4722	8.4722	-3.5229	-3.5229
	QTw.cib-5D.2	BLUE	89.5-94.5	AX-109485887-AX-110063542	2.9106	2.9106	6.6499	6.6499	-1.6942	-1.6942
	QTw.cib-6D2	4E	0-1.5	AX-110827873-AX-108904986	2.5475	2.5475	5.4031	5.4031	1.8509	1.8509
	QTw.cib-7D	1E/3E	41.5-53.5	AX-94541307-AX-110146201	4.75/4.19	4.47	11.06/9.85	10.45	-4.07/-3.79	-3.93
Ddt	QDdt.cib-1B	BLUE	29.5-33.5	AX-89457882-AX-109942451	3.9014	3.9014	6.082	6.082	-0.1316	-0.1316
	QDdt.cib-1D.1	6E/BLUE	42.5-48.5	AX-110517056-AX-108996813	4.53/4.07	4.3	9.41/6.52	7.97	0.23/0.14	0.18
	QDdt.cib-1D.2	4E	63.5-73.5	AX-109983565-AX-111558345	3.3203	3.3203	8.138	8.138	0.198	0.198
	QDdt.cib-2A	5E	5.5-11.5	AX-94650880-AX-110917900	4.1627	4.1627	7.7672	7.7672	0.2934	0.2934
	QDdt.cib-2D	1E	0-2.5	AX-109998366-AX-110594083	3.9694	3.9694	9.6009	9.6009	-0.2371	-0.2371
	QDdt.cib-3A2	7E	2.5-7.5	AX-110078548-AX-110522310	2.7645	2.7645	6.6657	6.6657	0.1822	0.1822
	QDdt.cib-3B	6E	12.5-15.5	AX-111651783-AX-109844104	2.8198	2.8198	5.4803	5.4803	0.1763	0.1763
	QDdt.cib-3D	2E	43.5-47.5	AX-108842519-AX-109201791	2.5639	2.5639	6.0761	6.0761	0.1555	0.1555
	QDdt.cib-4D	2E/3E/4E/BLUE	0-6.5	AX-89398511-AX-110977051	6.47/3.93/4.28/4.72	4.85	16/9.6/10.33/7.8	10.93	0.26/0.26/0.23/0.15	0.22
	QDdt.cib-5B	5E/BLUE	101.5-109.5	AX-94449911-AX-110363170	2.89/3.13	3.01	5.6/4.99	5.29	0.25/0.12	0.19
	QDdt.cib-5D	1E	15.5-19.5	AX-89700472-AX-109562679	2.8823	2.8823	7.8392	7.8392	0.2156	0.2156
	QDdt.cib-6D2	5E/BLUE	9.5-10	AX-111508060-AX-109081359	5.7/4.07	4.89	11.61/6.49	9.05	0.37/0.14	0.26
	QDdt.cib-7B	5E/6E/BLUE	26.5-32.5	AX-108990569-AX-110938160	4.97/5.79/5.68	5.48	9.31/12.2/8.93	10.15	-0.32/-0.26/-0.16	-0.25
	QDdt.cib-7D	3E/5E/7E/BLUE	64.5-74.5	AX-110659621-AX-108939858	2.83/4/6.06/5.54	4.61	7.32/7.69/15/9.24	9.81	0.23/0.3/0.27/0.17	0.24
Dst	QDst.cib-1A	6E	12.5-14.5	AX-111015470-AX-111690299	25.6792	25.6792	17.4102	17.4102	2.948	2.948
	QDst.cib-1D	5E	61.5-67.5	AX-109983565-AX-111558345	2.8276	2.8276	5.6127	5.6127	1.0843	1.0843
	QDst.cib-2D	1E	0-2.5	AX-109998366-AX-110594083	3.7485	3.7485	9.6257	9.6257	-1.0575	-1.0575
	QDst.cib-3A2	7E	2.5-7.5	AX-110078548-AX-110522310	3.075	3.075	7.4936	7.4936	0.8427	0.8427
	QDst.cib-4B	6E	28.5-31.5	AX-108881314-AX-95191849	2.9428	2.9428	1.4829	1.4829	0.8603	0.8603
	QDst.cib-4D.1	3E/4E/BLUE	0-2.5	AX-89398511-AX-110977051	3.39/4.47/4.89	4.25	7.98/11.22/8.67	9.29	1.31/1.31/0.79	1.14
	QDst.cib-4D.2	5E	16.5-19.5	AX-111142287-AX-110402339	2.5211	2.5211	4.8548	4.8548	1.0274	1.0274
	QDst.cib-5D	3E	26.5-33.5	AX-111006802-AX-111475465	2.5677	2.5677	5.6789	5.6789	-1.0998	-1.0998
	QDst.cib-6D2	5E/7E/BLUE	4.5-10	AX-109457259-AX-110377117	5.66/2.93/5.41	4.66	12.62/7.62/9.85	10.03	1.68/0.85/0.85	1.13
	QDst.cib-7B	5E/6E/BLUE	8.5-31.5	AX-95172810-AX-110938160	3.53/4.35/4.81	4.23	9.48/2.16/8.51	6.72	-1.41/-1.04/-0.76	-1.07
Te	QTe.cib-2D.1	1E	0-2.5	AX-109998366-AX-110594083	4.8347	4.8347	10.8478	10.8478	-5.6869	-5.6869
	QTe.cib-2D.2	3E	37.5-42.5	AX-111157232-AX-109510705	2.6764	2.6764	5.8243	5.8243	-4.2586	-4.2586
	QTe.cib-3B.1	6E	12.5-15.5	AX-111651783-AX-109844104	3.6398	3.6398	5.7137	5.7137	2.6502	2.6502
	QTe.cib-3B.2	BLUE	35.5-37.5	AX-110416221-AX-109379158	4.1333	4.1333	5.5876	5.5876	2.5646	2.5646
	QTe.cib-3D	4E	43.5-46.5	AX-108842519-AX-109201791	2.9214	2.9214	6.679	6.679	3.1145	3.1145
	QTe.cib-4A	1E/2E/6E /7E/BLUE	39.5-54.5	AX-110471504-AX-89408533	2.81/2.54/5.24 /4.46/4.84	3.98	8.06/5.53/12.56 /9.39/10.19	9.15	4.88/3.89/3.94 /2.86/3.45	3.8
	QTe.cib-4B	7E	42.5-45.5	AX-94506451-AX-110498186	4.476	4.476	9.4546	9.4546	2.8709	2.8709
	QTe.cib-4D	2E/3E/4E/ 7E/BLUE	0-2.5	AX-89398511-AX-110977051	5.52/3.98/3.49 /3.97/6.96	4.79	9.15/9.13/8.76 /8.29/9.68	9	5.14/5.42/3.63 /2.76/3.46	4.08
	QTe.cib-5D	2E/BLUE	0-4.5	AX-111292546-AX-110635341	5.73/5.03	4.51	10.89/4.34	7.62	5.5/2.28	3.89
	QTe.cib-6D2	5E	9.5-10	AX-111508060-AX-109081359	5.0251	5.0251	13.2192	13.2192	5.5654	5.5654
	QTe.cib-7B.1	2E/5E/6E/BLUE	3.5-33.5	AX-95172810-AX-110938160	3.54/3.33/4.91/6.65	4.61	6.14/8.03/7.9/9.81	7.97	-4.1/-4.17/-3.12/-3.38	-3.69
	QTe.cib-7B.2	4E	70.5-71.5	AX-108934007-AX-94418646	3.2056	3.2056	7.3097	7.3097	-3.2545	-3.2545
	QTe.cib-7D	1E/2E/3E/BLUE	67.5-77.5	AX-110826147-AX-110502471	3.02/6.61/3.2/6.76	4.9	7/13.03/7.28/10.16	9.37	4.68/6.02/4.92/3.55	4.79
Ta	QTa.cib-1B	1E	28.5-30.5	AX-94575523-AX-89457882	2.963	2.963	8.4327	8.4327	-7.0066	-7.0066
	QTa.cib-1D	5E	61.5-68.5	AX-109983565-AX-111558345	3.3669	3.3669	8.6292	8.6292	9.9013	9.9013
	QTa.cib-2D	6E	26.5-30.5	AX-110340304-AX-89675016	3.6993	3.6993	8.3673	8.3673	-10.3468	-10.3468
	QTa.cib-3B	BLUE	55.5-59.5	AX-111469280-AX-86173783	2.9684	2.9684	4.9071	4.9071	-4.9408	-4.9408
	QTa.cib-4A	4E/5E/BLUE	41.5-58.5	AX-111654872-AX-179560323	7.65/2.87/7.09	5.87	17.54/7.04/11.77	12.12	11.57/9/7.65	9.41
	QTa.cib-4D	4E/7E/BLUE	0-2.5	AX-89398511-AX-110977051	4.47/3.14/5.51	4.37	9.78/8.26/8.86	8.97	8.89/7.51/6.83	7.74
	QTa.cib-6A	6E	27.5-32.5	AX-110009072-AX-94601335	2.6991	2.6991	5.9245	5.9245	-8.6776	-8.6776
	QTa.cib-6D1	3E/BLUE	16.5-18.5	AX-111368177-AX-111496575	2.55/4.7	3.63	6.87/7.61	7.24	-7.94/-6.15	-7.04
	QTa.cib-6D2	5E	5.5-10	AX-109457259-AX-110377117	2.7231	2.7231	6.7105	6.7105	9.0179	9.0179
	QTa.cib-7A	BLUE	67.5-74.5	AX-110696985-AX-110523034	3.1773	3.1773	6.075	6.075	-5.5403	-5.5403
Mtr	QMtr.cib-1D	4E	43.5-49.5	AX-108996813-AX-111094817	2.7234	2.7234	7.4155	7.4155	29.8273	29.8273
	QMtr.cib-2A	6E/7E	0-15.5	AX-86180346-AX-110498447	4.84/3.07	3.95	13.73/9.82	11.78	-70.23/-38.26	-54.25
	QMtr.cib-2D	2E/6E	91.5-116	AX-108773700-AX-111656957	4.06/2.53	3.3	9.26/5.53	7.4	66.08/45.04	55.56
	QMtr.cib-3D	6E	39.5-42.5	AX-109278824-AX-111045512	2.5224	2.5224	5.5063	5.5063	-44.4793	-44.4793
	QMtr.cib-4A	1E/4E/BLUE	40.5-56.5	AX-111654872-AX-94587685	3.74/5.68/3.4	4.27	8.76/15.76/7.63	10.72	33.86/43.48/25.7	34.35
	QMtr.cib-6A	2E/BLUE	33.5-37.5	AX-111806104-AX-111232648	3.56/2.79	3.18	7.68/6.28	6.98	-61.55/-23.96	-42.76
	QMtr.cib-6D1	BLUE	11.5-17.5	AX-111261865-AX-111368177	2.558	2.558	5.7291	5.7291	-22.0621	-22.0621
	QMtr.cib-7A	BLUE	62.5-63.5	AX-94523052-AX-110541561	3.4958	3.4958	7.8184	7.8184	-25.7697	-25.7697
Note. Add, additive effect (positive values indicate that alleles from ZKM138 are increasing the trait scores, and negative values indicate that alleles from CM44 are increasing the trait scores); Chr., chromosome; PVE, phenotypic variation explained; LOD, limit of detection; Bold typeface, major QTL.

## Sheet: Table S3
Table S3 Summary of QTL clusters detected in this study.
Clusters	Chr.	Interval Mb	Intervals cM	No.	Traits(additive effect, number of environments)	Report Genes
C1	1D	363-415	61.5-73.5	6	Dst(+, 1), Abs(+, 1), Ta(+, 1), Sv(+, 2), Ddt(+, 1), Wgc(+, 1)	Glu-D1
C2	2A	7-35	0-12.5	7	Mtr(-, 2), Gsc(+, 1), Ddt(+, 1), Gh(+, 1), Wgc(+, 1), Sv(+, 1), Abs(+, 1)
C3	2A	703-755	87.5-95.5	4	Gh(+, 2), Abs(+, 2), Tw(-, 2), Wgc(+, 1)	Ppo-A1
C4	2D	18-19	0-14.5	7	Wgc(-, 1), Sv(-, 1), Gh(-, 1), Ddt(-, 1), Dst(-, 1), Te(-, 1), Abs(-, 1)
C5	3A	359-516	2.5-8.5	6	Wgc(+, 1), Sv(+, 1), Ddt(+, 1), Dst(+, 1), Gpc(+, 1), Gsc(-, 1)	TaFUSCA3-3A
C6	4A	581-695	29.5-58.5	4	Te(+, 5), Mtr(+, 3), Ta(+, 3), Gh(+, 1)	Waxy, BGC1
C7	4D	17-25	0-6.5	9	Mc(-, 1), Gsc(-,1), Gpc(+, 3), Sv(+, 1), Dst(+, 3), Te(+, 5), Ta(+, 3),Wgc(+, 2), Ddt(+, 4)	Rht1-D1
C8	5D	1-6	0-18.5	7	Gh(+, 6), Mc(-, 8), Wgc(+, 1), Sv(+, 2), Te(+, 2), Abs(+, 7), Tw(-,1)	Pin a
C9	6B	46-138	27.5-38.5	5	Abs(+, 1), Gh(+, 1), Gsc(-.1), Wgc(+, 1), Mc(-, 1)	GPC-B1
C10	6D2	464-470	4.5-10	9	Dst(+, 3), Wgc(+, 2), Ta(+, 1), Gpc(+, 2), Sv(+, 2), Gh(+, 1), Abs(+, 1), Ddt(+, 2), Te(+, 1)
C11	7B	1-34	3.5-37.5	10	Gsc(-, 4), Dst(-, 3), Sv(-, 1), Wgc(-, 4), Gpc(-, 2), Abs(-, 1), Sv(-, 1), Ddt(-, 3), Gh(-, 2), Gsc(+, 1),
C12	7D	54-65	64.5-77.5	4	Abs(+, 8), Gh(+, 8), Ddt(+, 4), Te(+, 4)
Note. The traits in bold are major QTLs.

## Sheet: Table S4
Table S4 QC data obtained by whole genome sequencing.
Sample ID	Quality Control					sequence alignment
	Raw Read	Clean Read	Raw Base	Clean Base	Clean Q30 Rate (%)	Mapped Rate (%)	Mean Sequencing Depth	Coverage ≥1X(%)
ZKM138	160140524	158345308	24021078600	23697496933	0.949	98.5	25.6×	96.6
CM44	178396494	176218966	26759474100	26363937381	0.949	98.5	28.8×	96.6
MAX-7	202584102	202584102	30387615300	30383900846	0.933	99.4	50.99×	96.06
MIN-7	176912648	176912648	26536897200	26533338224	0.938	99.4	58.50×	96.73
Note. Raw Read, total number of reads before filtering; Clean Read, total number of Reads after filtering; Raw Base, total number of bases before filtering; Clean Base, total number of bases after filtering; Q30 (%), the percentage of the number of bases with a quality value greater than or equal to 30 to the total number of bases after filtering; Mapped Rate, the ratio of the number of reads com…

## Sheet: Table S5
Table S5 Primers were used in this study.
Marker name	Forward	Reverse	Common
Kasp7D-1	GAAGGTGACCAAGTTCATGCTGGTGCGAGTTACTAAAATCACCT	GAAGGTCGGAGTCAACGGATTGGTGCGAGTTACTAAAATCACCC	AGCAGTAGTGTCAGTGTCAC
Kasp7D-2	GAAGGTGACCAAGTTCATGCTACAGCTCATCAATGGAGACGA	GAAGGTCGGAGTCAACGGATTACAGCTCATCAATGGAGACGG	AGCCCATCATATCAGCCTGG
Kasp7D-3	GAAGGTGACCAAGTTCATGCTGGAATGGAATTATATGCAGGGCA	GAAGGTCGGAGTCAACGGATTGGAATGGAATTATATGCAGGGCG	AGTGCTGTTCATCATCTGCTGA
Kasp7D-4	GAAGGTGACCAAGTTCATGCTCGGCGAAGTCCAACCAGG	GAAGGTCGGAGTCAACGGATTCGGCGAAGTCCAACCAGC	GCGAGTCAGGGGAAGAGGA
Kasp7D-5	GAAGGTGACCAAGTTCATGCTGTCGATGTGCACCAGGACA	GAAGGTCGGAGTCAACGGATTGTCGATGTGCACCAGGACG	GGAAGAGATGCACGGCTTCTT
Kasp7D-6	GAAGGTGACCAAGTTCATGCTCCTTGCACCAGAACCGGA	GAAGGTCGGAGTCAACGGATTCCTTGCACCAGAACCGGG	GGAGCGAAAATCGTCGGCA
Kasp7D-7	GAAGGTGACCAAGTTCATGCTACGCATCCAATTCGGTATATGTA	GAAGGTCGGAGTCAACGGATTACGCATCCAATTCGGTATATGTT	CAATATGAGAGGCAACAGGTCG
Kasp7D-8	GAAGGTGACCAAGTTCATGCTGACACGAGACAGGTCCACT	GAAGGTCGGAGTCAACGGATTGACACGAGACAGGTCCACC	CAGCAGCAATTGGAAGGGAAC
Kasp7D-9	GAAGGTGACCAAGTTCATGCTTCCTCAGCATCTTCACCTGATT	GAAGGTCGGAGTCAACGGATTTCCTCAGCATCTTCACCTGATC	CGATCCATCGGACAGTGGAATA
Kasp7D-10	GAAGGTGACCAAGTTCATGCTTCATTCATAGAAGGGCAAGACAA	GAAGGTCGGAGTCAACGGATTTCATTCATAGAAGGGCAAGACAG	CCTAGGTAATCGTTGCATCCAAA
Pina-D1b1	AATACCACATGGTTCTAGATACT	GCAATACAAAGGACCTCTAGATT
Pinb-D1b2	ATGAAGACCTTATTCCTCCTA	CTCATGCTCACAGCCGCT
1Li, G., He, Z., Peña, R. J., Xia, X., Lillemo, M., and Sun, Q. (2006). Identification of novel secaloindoline-a and secaloindoline-b alleles in CIMMYT hexaploid triticale lines. J Cereal Sci 43, 378-386. doi:org/10.1016/j.jcs.2005.12.010
2Giroux, M. J. and Morris, C. F. (1997). A glycine to serine change in puroindoline b is associated with wheat grain hardness and low levels of starch-surface friabilin. Theor Appl Genet 95, 857-864. doi:org/10.1007/s001220050636

## Sheet: Table S6
Table S6 Detailed information of varieties used in this study.
Cultivar	Origin	Genotype
		QGh.cib-7D	Pina-D1	Pinb-D1
Xinong364	Ⅱ	ZKM138-derived allele	a	b
Zhongyu1428	Ⅱ	ZKM138-derived allele	a	b
Xinong360	Ⅱ	ZKM138-derived allele	a	b
Zheng9023	Ⅱ	ZKM138-derived allele	a	b
Yangmai2Hao	Ⅲ	ZKM138-derived allele	a	b
Zheng7698	Ⅱ	-	a	b
Yangmai1Hao	Ⅲ	ZKM138-derived allele	a	b
Chuannong29	Ⅳ	ZKM138-derived allele	a	b
Chuannong32	Ⅳ	ZKM138-derived allele	a	b
Chuanfu8Hao	Ⅳ	ZKM138-derived allele	a	b
Chuanlanmai1Hao	Ⅳ	CM44-derived allele	a	a
Chuanmai104	Ⅳ	ZKM138-derived allele	a	a
Chuanmai107	Ⅳ	CM44-derived allele	a	b
Chuanmai42	Ⅳ	ZKM138-derived allele	a	b
Chuanmai43	Ⅳ	-	a	b
Chuanmai64	Ⅳ	ZKM138-derived allele	a	b
Chuanmai82	Ⅳ	ZKM138-derived allele	a	b
Neimai8Hao	Ⅳ	ZKM138-derived allele	a	b
Zhongmai133	Ⅰ	CM44-derived allele	a	b
Xinmai8171	Ⅱ	ZKM138-derived allele	a	b
Xiaobingmai33	Ⅵ	ZKM138-derived allele	b	b
Tianshui08-3	Ⅷ	ZKM138-derived allele	a	a
Tianxuan43Hao	Ⅱ	ZKM138-derived allele	a	b
Mianyang24	Ⅳ	ZKM138-derived allele	b	a
Mianyang30	Ⅳ	CM44-derived allele	a	b
Shumai830	Ⅳ	ZKM138-derived allele	a	a
Shumai114	Ⅳ	ZKM138-derived allele	a	b
Shumai133	Ⅳ	ZKM138-derived allele	a	b
Guomai15	Ⅱ	ZKM138-derived allele	a	b
Jimai22	Ⅱ	ZKM138-derived allele	a	b
Kechengmai1Hao	Ⅳ	CM44-derived allele	a	b
Lantian22	Ⅳ	ZKM138-derived allele	a	b
Lantian26	Ⅳ	ZKM138-derived allele	a	b
Lantian34	Ⅳ	ZKM138-derived allele	a	b
Mianmai367	Ⅳ	ZKM138-derived allele	a	a
Chuanmai93	Ⅳ	ZKM138-derived allele	a	a
Chuannong12	Ⅳ	ZKM138-derived allele	a	b
Chuannong19	Ⅳ	CM44-derived allele	a	b
Chuannong21	Ⅳ	ZKM138-derived allele	a	b
Chuannong27	Ⅳ	ZKM138-derived allele	a	b
Chuanyu20	Ⅳ	ZKM138-derived allele	b	b
Chuanyu23	Ⅳ	ZKM138-derived allele	b	b
Chuanyu29	Ⅳ	ZKM138-derived allele	b	b
Fan6	Ⅳ	ZKM138-derived allele	a	b
Mianmai1403	Ⅳ	ZKM138-derived allele	a	b
Mianmai315	Ⅳ	ZKM138-derived allele	a	a
Xikemai4Hao	Ⅳ	CM44-derived allele	a	a
Xinong979	Ⅱ	ZKM138-derived allele	a	b
Xiaoguan54	Ⅰ	ZKM138-derived allele	a	a
Xinong589	Ⅱ	ZKM138-derived allele	a	b
Xichang18	Ⅸ	ZKM138-derived allele	a	b
Shumai969	Ⅳ	ZKM138-derived allele	a	a
Neimai11Hao	Ⅲ	-	a	b
Zhoumai40	Ⅱ	ZKM138-derived allele	a	b
Cd0151568-9	Ⅳ	ZKM138-derived allele	b	b
Cd015-J067	Ⅳ	ZKM138-derived allele	a	b
Cy21	Ⅳ	ZKM138-derived allele	b	a
Hemai1301	Ⅱ	ZKM138-derived allele	a	b
Jindi166	Ⅱ	ZKM138-derived allele	a	a
Shumai1609	Ⅳ	ZKM138-derived allele	b	b
Shumai1628	Ⅳ	ZKM138-derived allele	a	b
Xinong622	Ⅱ	ZKM138-derived allele	a	b
Xianmai99	Ⅱ	CM44-derived allele	a	b
Xiaoyan315	Ⅰ	ZKM138-derived allele	a	b
Zhongyu9331	Ⅱ	CM44-derived allele	b	b
Zhumai328	Ⅱ	ZKM138-derived allele	a	b
Hua2132	Ⅱ	ZKM138-derived allele	b	b
Hua2667	Ⅱ	ZKM138-derived allele	b	a
Pubing151	Ⅰ	ZKM138-derived allele	a	b
Xinong189	Ⅱ	ZKM138-derived allele	a	b
Zimai12Hao	Ⅱ	ZKM138-derived allele	a	b
Jimai36	Ⅱ	ZKM138-derived allele	a	b
Bainong207	Ⅱ	ZKM138-derived allele	a	b
Ronghua188	Ⅱ	ZKM138-derived allele	a	a
Xinong285	Ⅱ	ZKM138-derived allele	a	b
Cd151605-2	Ⅳ	CM44-derived allele	a	b
Chuanmai98	Ⅳ	CM44-derived allele	b	b
Chuanmai901	Ⅳ	ZKM138-derived allele	b	b
Chuannong32	Ⅳ	Heterozygote	a	b
Chuanmai1639	Ⅳ	ZKM138-derived allele	a	a
Yunmai53	Ⅲ	CM44-derived allele	a	a
Pubing04-1	Ⅰ	ZKM138-derived allele	a	a
Pubing04-2	Ⅰ	-	a	b
Huamai0981	Ⅱ	ZKM138-derived allele	a	b
Hua1315	Ⅱ	ZKM138-derived allele	a	b
Pubing3504	Ⅰ	ZKM138-derived allele	b	b
Tainong2987	Ⅱ	ZKM138-derived allele	a	b
Cd015-1237-2	Ⅳ	ZKM138-derived allele	a	b
Cd015-1264-1	Ⅳ	ZKM138-derived allele	a	b
Kemai2939	Ⅳ	CM44-derived allele	b	b
Yunhan102	Ⅰ	ZKM138-derived allele	b	b
Changhang1Hao	Ⅰ	ZKM138-derived allele	a	b
Zhengmai119	Ⅱ	CM44-derived allele	a	b
Yuanfeng8Hao	Ⅱ	ZKM138-derived allele	b	b
Zhengmai151	Ⅱ	-	a	a
Xinong733	Ⅱ	-	a	b
Yangfumai2Hao	Ⅲ	ZKM138-derived allele	a	a
Changbai251	Ⅱ	ZKM138-derived allele	a	a
Xinong916	Ⅱ	ZKM138-derived allele	a	a
Mangmai1Hao	-	ZKM138-derived allele	a	a
Fannong6Hao	Ⅱ	ZKM138-derived allele	a	a
Xinnong23	Ⅱ	ZKM138-derived allele	a	b
Zhengmai103	Ⅱ	ZKM138-derived allele	a	b
Zhengmai004	Ⅱ	ZKM138-derived allele	a	b
Jimai52	Ⅱ	ZKM138-derived allele	a	b
12Z37	-	ZKM138-derived allele	a	a
Chuanmai36	Ⅳ	ZKM138-derived allele	b	a
Shumai3Hao	Ⅳ	CM44-derived allele	a	a
Yunmai57	Ⅲ	ZKM138-derived allele	a	a
Yannong1212	Ⅱ	ZKM138-derived allele	a	a
Mianmai367	Ⅳ	ZKM138-derived allele	a	a
Chuanmai93	Ⅳ	-	a	a
Jiyanmaic6047	Ⅱ	ZKM138-derived allele	a	b
Yumai1Hao	Ⅳ	ZKM138-derived allele	b	a
Xianmai10Hao	Ⅱ	ZKM138-derived allele	a	a
Hua2820	Ⅱ	ZKM138-derived allele	b	a
Jimai55	Ⅱ	ZKM138-derived allele	a	b
Nongda5738	Ⅱ	ZKM138-derived allele	b	a
Nongda5758	Ⅱ	ZKM138-derived allele	a	a
Pubing2011	Ⅰ	ZKM138-derived allele	a	b
Shumai1661	Ⅳ	ZKM138-derived allele	a	a
Xinmai29	Ⅱ	-	a	b
Zhoumai22	Ⅱ	ZKM138-derived allele	a	b
Deyan0516	Ⅱ	ZKM138-derived allele	a	b
Hefeng3Hao	Ⅱ	ZKM138-derived allele	a	a
Chuangmai58	Ⅱ	CM44-derived allele	a	a
Zhengpinmai25	Ⅱ	ZKM138-derived allele	a	b
Saidemai601	Ⅱ	ZKM138-derived allele	b	a
Tianmin366	Ⅱ	ZKM138-derived allele	a	a
Zhongmai166	Ⅲ	ZKM138-derived allele	a	b
Xuyan5Hao	Ⅱ	ZKM138-derived allele	a	b
Zhengmai16	Ⅱ	ZKM138-derived allele	a	b
Jimai44	Ⅱ	-	a	b
Jimai55	Ⅱ	ZKM138-derived allele	a	b
Saidemai17	Ⅱ	ZKM138-derived allele	a	b
Xinggang1958	-	ZKM138-derived allele	a	b
Pumai1165	Ⅱ	ZKM138-derived allele	a	b
Xinong592	Ⅱ	ZKM138-derived allele	a	a
Chuanyu26	Ⅳ	ZKM138-derived allele	b	a
Shumai580	Ⅳ	ZKM138-derived allele	a	a
Kechengmai4Hao	Ⅳ	ZKM138-derived allele	a	b
Zheng9405	Ⅱ	ZKM138-derived allele	a	b
Xinong916	Ⅱ	ZKM138-derived allele	a	a
Xinong235	Ⅱ	ZKM138-derived allele	a	a
Keda109	Ⅱ	ZKM138-derived allele	a	a
Xinong113	Ⅱ	ZKM138-derived allele	a	b
Xinong66	Ⅱ	ZKM138-derived allele	a	b
Zhongmai698	Ⅱ	ZKM138-derived allele	a	b
Xinong162	Ⅱ	ZKM138-derived allele	a	a
Zhengmai162	Ⅱ	ZKM138-derived allele	a	b
Guixie4Hao	Ⅳ	-	a	a
Zhongyou206	Ⅱ	ZKM138-derived allele	a	a
Mianmai905	Ⅳ	ZKM138-derived allele	a	a
Xinong511	Ⅱ	ZKM138-derived allele	a	b
Luokang2Hao	Ⅱ	ZKM138-derived allele	a	b
Zhongmai578	Ⅳ	ZKM138-derived allele	a	b
Annong1124	Ⅱ	ZKM138-derived allele	a	a
Chuannong16	Ⅳ	ZKM138-derived allele	a	a
Mianmai51	Ⅳ	ZKM138-derived allele	a	a
Luomai33	Ⅱ	ZKM138-derived allele	a	b
Zaoyangmai	Ⅰ	ZKM138-derived allele	a	a
Cs	Ⅳ	CM44-derived allele	a	a
Chuannong33	Ⅳ	CM44-derived allele	a	a
Xiaoyan22	Ⅰ	ZKM138-derived allele	a	a
Zimai1Hao	Ⅳ	ZKM138-derived allele	a	b
Zimai2Hao	Ⅳ	ZKM138-derived allele	a	b
Lantian34Hao	Ⅳ	ZKM138-derived allele	a	b
Lantian35	Ⅳ	ZKM138-derived allele	a	b
Lantian19	Ⅳ	ZKM138-derived allele	a	a
Zhoumai32	Ⅱ	ZKM138-derived allele	a	a
Fengdecunmai5Hao	Ⅱ	Heterozygote	a	a
Yangmai22	Ⅲ	CM44-derived allele	a	a
Zhoumai30	Ⅱ	ZKM138-derived allele	a	a
Zhongkemai169	Ⅳ	ZKM138-derived allele	b	a
Zhongkemai10Hao	Ⅳ	ZKM138-derived allele	a	a
Yuanfeng175	Ⅱ	ZKM138-derived allele	a	a
Shumai691	Ⅳ	CM44-derived allele	a	a
Neimai101	Ⅳ	ZKM138-derived allele	a	a
Mianmai602	Ⅳ	ZKM138-derived allele	a	a
Mianmai807	Ⅳ	ZKM138-derived allele	b	a
Mianzimai830	Ⅳ	CM44-derived allele	a	a
Mianyangnong	Ⅳ	CM44-derived allele	a	a
Zhoumai28	Ⅱ	ZKM138-derived allele	a	b
Chuanyu38	Ⅳ	ZKM138-derived allele	b	a
Xikemai518	Ⅳ	CM44-derived allele	b	a
Sicaomai4071	-	ZKM138-derived allele	b	a
Chengshixinmai3Hao	Ⅳ	ZKM138-derived allele	a	a
Mianmai45	Ⅳ	CM44-derived allele	a	a
Mianyang11	Ⅳ	ZKM138-derived allele	a	a
Mianmai185	Ⅳ	CM44-derived allele	a	a
Zhongyu9307	Ⅱ	ZKM138-derived allele	a	a
Zhouheimai1Hao	Ⅱ	ZKM138-derived allele	b	b
Zhoumai24	Ⅱ	ZKM138-derived allele	a	b
Zhoumai26	Ⅱ	ZKM138-derived allele	a	b
Guinong19-4	Ⅳ	ZKM138-derived allele	a	b
Guinong19	Ⅳ	ZKM138-derived allele	a	b
Guinong22	Ⅳ	ZKM138-derived allele	a	b
Guinong7Hao	Ⅳ	ZKM138-derived allele	a	b
Guixie2Hao	Ⅳ	ZKM138-derived allele	a	b
Mahon	Algeria	CM44-derived allele
Improved Steinwedel	Australia	ZKM138-derived allele
Aussie	Australia	ZKM138-derived allele
Sultan	Australia	ZKM138-derived allele
Sunset	Australia	ZKM138-derived allele
Ford	Australia	ZKM138-derived allele
Fife	Australia	ZKM138-derived allele
Early Bird	Australia	CM44-derived allele
Majestic	Australia	ZKM138-derived allele
Rajah	Australia	ZKM138-derived allele
Cedar	Australia	CM44-derived allele
Union	Australia	ZKM138-derived allele
Waratah	Australia	ZKM138-derived allele
Canberra	Australia	ZKM138-derived allele
Exquisite	Australia	ZKM138-derived allele
Federation	Australia	ZKM138-derived allele
Duchess	Australia	ZKM138-derived allele
Bebrovo	Bulgaria	ZKM138-derived allele
Constantin	Bulgaria	ZKM138-derived allele
Bebrovo	Bulgaria	ZKM138-derived allele
Constantin	Bulgaria	ZKM138-derived allele
Golema Franga	Bulgaria	ZKM138-derived allele
Shan wheat	Burma	CM44-derived allele
2193/20-12	Burma	ZKM138-derived allele
2193/20-14	Burma	ZKM138-derived allele
Blé mavratheri	Crete	ZKM138-derived allele
Blé cheliostazo	Crete	ZKM138-derived allele
Blé cheliostazo	Crete	ZKM138-derived allele
Psathas	Cyprus	ZKM138-derived allele
Asprokoutsoullon	Cyprus	ZKM138-derived allele
Alliés	France	ZKM138-derived allele
Vilmorin 29	France	ZKM138-derived allele
P.M.L.1	France	ZKM138-derived allele
Carré Géant blanc	France	ZKM138-derived allele
Bladette de Besplas	France	ZKM138-derived allele
Rouge de St-Laud	France	ZKM138-derived allele
Roux de Presles	France	ZKM138-derived allele
Rouge des Ardennes	France	ZKM138-derived allele
Way	France	ZKM138-derived allele
Wilson jaune	France	ZKM138-derived allele
Rouge de Bordeaux	France	ZKM138-derived allele
Parsel	France	ZKM138-derived allele
Blé Seigle	France	ZKM138-derived allele
Saissette de Maninet P	France	ZKM138-derived allele
Maylin	France	ZKM138-derived allele
Deve	Greece	ZKM138-derived allele
Asprotheri	Greece	ZKM138-derived allele
Trigonostaro	Greece	ZKM138-derived allele
Hokino	Greece	ZKM138-derived allele
Vardarka Chervenaka	Greece	ZKM138-derived allele
Asprotheri	Greece	ZKM138-derived allele
Zulitsa	Greece	ZKM138-derived allele
Arnaout	Greece	ZKM138-derived allele
Karabash	Greece	CM44-derived allele
Pusa 80-5	India	ZKM138-derived allele
Pusa 90	India	ZKM138-derived allele
Gangajali	India	ZKM138-derived allele
Boojri	India	ZKM138-derived allele
Dehak	India	ZKM138-derived allele
Dehak	India	ZKM138-derived allele
Dolatkhani (white)	India	ZKM138-derived allele
Gahu (Nepali) or Kyo (Sikkimese)	India	CM44-derived allele
Desi	India	Heterozygote
Pusa 4	India	ZKM138-derived allele
Rodi Garamseli	India	ZKM138-derived allele
Desi	India	CM44-derived allele
Pashmak	India	ZKM138-derived allele
Pashmak	India	ZKM138-derived allele
Pusa 6	India	ZKM138-derived allele
Federation	India	CM44-derived allele
Thori (beardless)	India	ZKM138-derived allele
Phundi	India	ZKM138-derived allele
Ka	India	ZKM138-derived allele
Thori	India	ZKM138-derived allele
Bhawarwall	India	ZKM138-derived allele
Desi	India	ZKM138-derived allele
Gahu (Nepali) or Kyo (Sikkimese)	India	ZKM138-derived allele
Mundia	India	ZKM138-derived allele
Mundia	India	ZKM138-derived allele
Gahu (Nepali) or Kyo (Sikkimese)	India	ZKM138-derived allele
Boojri	India	ZKM138-derived allele
Desi White	India	ZKM138-derived allele
Boojri (bearded)	India	CM44-derived allele
Pusa 52	India	CM44-derived allele
Lyallpur 14	India	ZKM138-derived allele
Lalia	India	-
White Murga	India	ZKM138-derived allele
White Tikoria	India	ZKM138-derived allele
Desi White	India	ZKM138-derived allele
Soor Ghanum	India	ZKM138-derived allele
Dehak	India	ZKM138-derived allele
Desi	India	ZKM138-derived allele
Desi	India	ZKM138-derived allele
Lyallpur 14	India	ZKM138-derived allele
Desi	India	ZKM138-derived allele
Setwa	India	ZKM138-derived allele
Sur	India	ZKM138-derived allele
Desi White	India	ZKM138-derived allele
Desi	India	ZKM138-derived allele
Desi	India	CM44-derived allele
Desi	India	ZKM138-derived allele
Desi	India	ZKM138-derived allele
Desi	India	ZKM138-derived allele
Desi	India	ZKM138-derived allele
Soor Ghanum	India	ZKM138-derived allele
Soor Ghanum	India	ZKM138-derived allele
Soor Ghanum	India	ZKM138-derived allele
Soor Ghanum	India	ZKM138-derived allele
Soor Ghanum	India	ZKM138-derived allele
Lyallpur 10	India	ZKM138-derived allele
Lyallpur 11	India	ZKM138-derived allele
Desi White	India	CM44-derived allele
Spin	India	ZKM138-derived allele
Lalia Desi	India	CM44-derived allele
Desi	India	CM44-derived allele
Dandi	India	ZKM138-derived allele
Sambhoria (Lalwali Wala)	India	ZKM138-derived allele
Desi	India	ZKM138-derived allele
Dehak Panjabi	India	CM44-derived allele
Samna	India	CM44-derived allele
Punjab 8A	India	CM44-derived allele
Kaghzi Desi	India	CM44-derived allele
Lyallpur 11	India	ZKM138-derived allele
Lyallpur 8A	India	ZKM138-derived allele
Gahu (Nepali) or Kyo (Sikkimese)	India	ZKM138-derived allele
Gahu (Nepali) or Kyo (Sikkimese)	India	ZKM138-derived allele
Walaiti (Mastung wheat)	India	ZKM138-derived allele
Desi	India	ZKM138-derived allele
C.	India	CM44-derived allele
Gahu (Nepali) or Kyo (Sikkimese)	India	ZKM138-derived allele
Thori	India	CM44-derived allele
Desi	India	CM44-derived allele
Sufed Panjabi	India	ZKM138-derived allele
Desi	India	ZKM138-derived allele
Gahu (Nepali) or Kyo (Sikkimese)	India	ZKM138-derived allele
Gahu (Nepali) or Kyo (Sikkimese)	India	ZKM138-derived allele
Pusa 6	India	CM44-derived allele
Lalmi	India	ZKM138-derived allele
Lalmi Faizabad No2	India	ZKM138-derived allele
Abi	India	ZKM138-derived allele
Abi	India	CM44-derived allele
Pusa 80-5	India	ZKM138-derived allele
Malo	India	ZKM138-derived allele
Mundia	India	ZKM138-derived allele
Autumn wheat	Iran	ZKM138-derived allele
Razan Ferahan	Iran	ZKM138-derived allele
Kerbelai Ali Khani	Iran	ZKM138-derived allele
Sarakhs	Iran	ZKM138-derived allele
Vilayati	Iran	ZKM138-derived allele
Sarakh	Iran	ZKM138-derived allele
Kal	Iran	CM44-derived allele
Sari Boghda	Iran	ZKM138-derived allele
Serabend	Iran	ZKM138-derived allele
Safid	Iran	ZKM138-derived allele
Zardak-i-Harrami	Iran	ZKM138-derived allele
Ab Mahi	Iran	ZKM138-derived allele
Khal Kirmiz	Iran	CM44-derived allele
Ab Mahi	Iran	ZKM138-derived allele
Qizilqin Boghda	Iran	ZKM138-derived allele
Khusheh Safid	Iran	ZKM138-derived allele
Vilayati	Iran	ZKM138-derived allele
Sukh Das	Iran	CM44-derived allele
Ma'auneh	Iran	ZKM138-derived allele
Gandum-i-Jiruft	Iran	CM44-derived allele
Muganka x Belokoloska	Iran	CM44-derived allele
Rustam Exp Farm 99	Iraq	ZKM138-derived allele
Kandhari, Rustam Exp Farm 859	Iraq	ZKM138-derived allele
Humairah, Rustam Exp Farm 595	Iraq	ZKM138-derived allele
Rustam Exp Farm 79	Iraq	ZKM138-derived allele
Rustam Exp Farm 171	Iraq	ZKM138-derived allele
Mairca di Pali, Flaksberger 19341	Italy	ZKM138-derived allele
Gentil Rossa, Flaksberger 19927	Italy	ZKM138-derived allele
Decimomanna, Flaksberger 20119	Italy	ZKM138-derived allele
Edda	Italy	ZKM138-derived allele
Piccolo	Italy	ZKM138-derived allele
Mahan	Morocco	ZKM138-derived allele
Mahan	Morocco	ZKM138-derived allele
Mughari	Palestine	ZKM138-derived allele
Abu Fashi	Palestine	ZKM138-derived allele
Wysololitewka Sobieszynska	Poland	ZKM138-derived allele
Trigo preto rijo	Poland	ZKM138-derived allele
Bialy Krzyz Ryxa	Poland	ZKM138-derived allele
Hors Concurs	Poland	ZKM138-derived allele
Kolben Heinego	Poland	ZKM138-derived allele
Kujawianka Wieclawicka	Poland	ZKM138-derived allele
Superelekta Kleszczynskich	Poland	ZKM138-derived allele
Extra Kolben Heinego	Poland	ZKM138-derived allele
Surka Cezostna	Poland	ZKM138-derived allele
Ostka Wieclawicka	Poland	ZKM138-derived allele
Ostka Skomoroska	Poland	ZKM138-derived allele
Hors Concurs	Poland	ZKM138-derived allele
Zlotka Miczynskiego	Poland	ZKM138-derived allele
Note. I, Northern Winter Wheat Zone; II, Yellow and Huai River Valleys Facultative Wheat Zone; III, Middle and Lower Yangtze Valleys Autumn-Sown Spring Wheat Zone; IV, Southwestern Autumn-Sown Spring Wheat Zone; V, Southern Autumn-Sown Spring Wheat Zone; VI, Northeastern Spring Wheat Zone; VII, Northern Spring Wheat Zone; VIII, Northwestern Spring Wheat Zone; IX, Qinghai-Tibetan Plateau Spring-Wi…

## Sheet: Table S7
Table S7 Description of predicted genes in the candidate interval of QGh.cib-7D.
Genes (RefSeq v1.0)	Location	Description
TraesCS7D02G096700	58642166 - 58644819	Cysteine synthase
TraesCS7D02G096800	58737797 - 58740831	Cysteine synthase
TraesCS7D02G096900	58768353 - 58769045	Histone H3
TraesCS7D02G097000	58777018 - 58785901	Copalyl diphosphate synthase
TraesCS7D02G097100	58822388 - 58823827	Disease resistance protein (NBS-LRR class) family
TraesCS7D02G097200	58825302 - 58826888	Disease resistance protein (NBS-LRR class) family
TraesCS7D02G097300	58829351 - 58830635	Xyloglucan endotransglucosylase/hydrolase
TraesCS7D02G097400	58841860 - 58843425	Xyloglucan endotransglucosylase/hydrolase
TraesCS7D02G097500	58854966 - 58860106	Disease resistance protein (NBS-LRR class) family
TraesCS7D02G097600	58863079 - 58863690	Histone H3
TraesCS7D02G097700	58867667 - 58868730	Pollen-specific protein
TraesCS7D02G097800	58868827 - 58871593	BRISC and BRCA1-A complex member 1
TraesCS7D02G097900	58876410 - 58877093	Transmembrane protein, putative
TraesCS7D02G098000	58885366 - 58886338	Basic blue protein
TraesCS7D02G098100	58904889 - 58908931	Zinc transporter
TraesCS7D02G098200	58924739 - 58925508	Blue copper protein
TraesCS7D02G098300	58940680 - 58941702	Nuclear receptor subfamily 0 group B member 1
TraesCS7D02G098400	58992452 - 58992880	Pyridoxal phosphate (PLP)-dependent transferases superfamily protein
TraesCS7D02G098600	59090833 - 59093972	AT4G29520-like protein
TraesCS7D02G098700	59094317 - 59097644	Exostosin family protei
TraesCS7D02G098800	59099117 - 59101186	pre-mRNA-splicing factor CWC22-like protein (DUF3245)
TraesCS7D02G098900	59105472 - 59107201	HXXXD-type acyl-transferase family protein
TraesCS7D02G099000	59110256 - 5911187	HXXXD-type acyl-transferase family protein
TraesCS7D02G099100	59167495 - 59169928	F-box family protein
TraesCS7D02G099200	59413722 - 59416749	Protein kinase
TraesCS7D02G099300	59466864 - 59470175	Protein kinase
TraesCS7D02G099400	59690649 - 59691757	30S ribosomal protein S3
TraesCS7D02G099500	59731962 - 59738693	Oligopeptide transporter, putative
TraesCS7D02G099600	59873070 - 59873910	Pathogenesis-related protein 1
TraesCS7D02G099800	59904490 - 59908697	NBS-LRR-like resistance protein
TraesCS7D02G099900	59937858 - 59939538	Disease resistance protein (TIR-NBS-LRR class) family
TraesCS7D02G100000	60019916 - 60023243	Apyrase
TraesCS7D02G100100	60045722 - 60078134	Polyubiquitin
TraesCS7D02G100200	60079362 - 60089011	Calcium-binding EF-hand
TraesCS7D02G100300	60146649 - 60148082	HXXXD-type acyl-transferase-like protein
TraesCS7D02G100400	60279113 - 60281206	NAC domain-containing protein
TraesCS7D02G100500	60283898 - 60288355	RNA-binding family protein
TraesCS7D02G100600	60301208 - 60302958	Anthocyanin 5-aromatic acyltransferase
TraesCS7D02G100700	60412257 - 60420563	Pleiotropic drug resistance ABC transporter
TraesCS7D02G100800	60429653 - 60439495	DNA repair radA-like protein
TraesCS7D02G100900	60457684 - 60459644	F-box protein family
TraesCS7D02G101000	60468877 - 60472110	Cytochrome P450 family protein, expressed
TraesCS7D02G101100	60485882 - 60487537	F-box protein family
TraesCS7D02G101200	60496617 - 60499909	Cytochrome P450 family protein, expressed
TraesCS7D02G101300	60583680 - 60588084	ATP-dependent 6-phosphofructokinase
TraesCS7D02G101400	60591886 - 60592822	S-locus lectin protein kinase family protein
TraesCS7D02G101500	60595991 - 60602552	Ubiquitin-like modifier-activating enzyme 5
TraesCS7D02G101600	60667883 - 60672051	2,3,4,5-tetrahydropyridine-2,6-dicarboxylate N-acetyltransferase
TraesCS7D02G101700	60692310 - 60696525	Dual specificity protein phosphatase family protein
TraesCS7D02G101800	60700027 - 60701794	Profilin
TraesCS7D02G101900	61037094 - 61038788	3-ketoacyl-CoA synthase
TraesCS7D02G102000	61227198 - 61228935	3-ketoacyl-CoA synthase
TraesCS7D02G102100	61235245 - 61237049	Cytochrome P450 family protein, expressed
